# Supplementary material for: Automated measurement of cattle surface temperature and its correlation with rectal temperature
Source: PLoS One. 2017 Apr 20;12(4):e0175377. doi: 10.1371/journal.pone.0175377 (PMC5398510; doi:10.1371/journal.pone.0175377)
Supplement: S3 Table — (XLS) [file pone.0175377.s003.xls]

## Sheet: laboratory test temperature
	temperature measured using mercury thermometer	temperature measured using AMSCST
		AMSCST number
		1	2	3	4	5	6	7
the first time	29.9	30.1	30	29.8	30.3	29.9	29.8	29.9
	31	30.9	30.8	31.1	31	30.9	31.2	31
	32.1	32.1	32.1	31.8	32.2	31.9	31.8	32.1
	33.1	33.1	32.8	33	32.9	33.1	33	33
	33.9	34	33.8	34.1	33.9	34	33.9	34.2
	35	35.2	34.9	34.9	35.1	34.8	34.9	35
	36	36	36.1	35.7	35.9	35.8	36	35.9
	36.9	36.9	37	36.8	36.9	37.1	37.3	37
	38.1	37.9	38.1	38	38.1	37.8	38	38.1
	39.1	39.1	39	38.9	39.1	39.1	38.9	38.8
	40.1	40	40.1	40	39.8	39.8	40.2	40
the second time	30.1	30	29.9	30	30.1	30	30.1	30
	31.1	31	31.1	31	31.1	31	31	31.1
	32	31.9	32	32	32	32	32	31.9
	33.1	33	33	32.9	33	33.1	33.1	32.8
	34	34.1	33.9	34	34	34.1	34	34.1
	34.9	35	35	35	35	35	35.1	35.1
	36	36.1	36	36	36	36	36.1	36
	37.1	37	37.1	37	37	36.9	37	37.2
	37.9	38.1	38	38.1	38	38.1	38.1	38
	39	39	39.2	39	39	39.2	39	39
	40.1	39.8	40	39.9	40	39.9	40.1	40.1
the third time	30	30.1	29.8	30.1	30.1	29.8	30.2	30.1
	31	31.1	31	31	30.9	31	31.1	31
	32.1	32	32	32.1	32.1	32.1	32.1	31.8
	33	33.1	32.9	32.8	33	33.2	32.9	33.1
	34.1	33.9	34	34	34.1	34.1	34.1	34
	34.9	34.9	35.1	35.1	34.8	35	35	34.8
	36	36.1	36.1	35.8	36.1	36.1	36.2	36.1
	37	37.1	36.9	37.1	36.8	37	37.1	36.9
	38.1	38.1	37.8	37.9	38.2	38	38.1	38
	39	38.9	38.9	39	38.8	39	39	39.1
	39.9	40.1	40	39.8	40.1	40	39.9	40.1

## Sheet: surface temperature of cows
winter (February 5th to 8th, 2015)		measurement time point	cow number
			0112	0198	0116	0196	0184	0150	0154
	February 5th	1899-12-31 20:00:00	35	33.3	35.8	36.3	35.6	33.8	33.6
		1899-12-31 21:00:00	34.5	33.4	35.7	36.2	35.5	33.5	33.8
		1899-12-31 22:00:00	34.4	33.4	35	36	34.9	32.6	33.3
		1899-12-31 23:00:00	34.2	33	34.9	35.7	35.1	32.4	33.4
	February 6th	1899-12-31	34	32.2	35.1	35.9	34.3	31.9	33.1
		1899-12-31 01:00:00	33.3	32.1	34.5	36	34.4	31.3	33.1
		1899-12-31 02:00:00	33.4	31.5	34.4	36	34.5	30.5	33.1
		1899-12-31 03:00:00	33.5	31.2	34.2	35.9	34.7	30.3	32.6
		1899-12-31 04:00:00	33.4	30.2	34.2	35.3	34.4	29.7	32.1
		1899-12-31 05:00:00	33.1	30.2	34.9	35.5	34.1	29.5	31
		1899-12-31 06:00:00	32.8	30.5	34.9	35.3	33.6	29.9	30.6
		1899-12-31 07:00:00	33	31.4	35.6	35.8	33.1	30.2	31.2
		1899-12-31 08:00:00	34.2	31.6	35.5	36	33.2	30.5	31.8
		1899-12-31 09:00:00	35.3	31.8	35.6	36.4	33.5	31.2	33
		1899-12-31 10:00:00	35.7	32.8	36.4	37.2	35.1	32.3	34.2
		1899-12-31 11:00:00	36.3	33.6	36.6	37.5	35.7	34.9	35.3
		1899-12-31 12:00:00	37.5	34.4	36.5	37.5	36.3	35.4	35
		1899-12-31 13:00:00	37.4	35.4	36.4	37.9	36.1	35.9	34.6
		1899-12-31 14:00:00	37.7	34.5	36.8	37.6	35.9	36.5	34.4
		1899-12-31 15:00:00	37	33.4	36.7	37.4	35.5	35.8	34.4
		1899-12-31 16:00:00	36.1	32.6	36.5	37.5	35.5	35.5	33.4
		1899-12-31 17:00:00	35.7	32.1	36.6	37.2	35.1	35.1	33.1
		1899-12-31 18:00:00	34.8	32.1	36.4	37	35.2	33.2	33.2
		1899-12-31 19:00:00	34	31.8	36	36.5	35.5	33.3	33.6
		1899-12-31 20:00:00	33.4	31.5	35.4	35.8	35.3	34	34.2
		1899-12-31 21:00:00	34.4	32	35.2	35.8	35.5	32.8	34.2
		1899-12-31 22:00:00	34.6	31.5	35.2	35.6	35.4	32.8	34.2
		1899-12-31 23:00:00	34.5	31.6	35.1	35.5	35.2	32.9	33.9
	February 7th	1899-12-31	34.3	31.7	34.9	35.8	34.9	32.3	33.4
		1899-12-31 01:00:00	33.8	31.4	34.7	36	35.4	31.8	33.6
		1899-12-31 02:00:00	33.2	30.6	34.5	35.8	34.8	31.8	33.6
		1899-12-31 03:00:00	32.7	29.5	34.4	35.6	35.1	31.7	33.2
		1899-12-31 04:00:00	32.2	29.1	34.3	35.3	34.8	31.1	32.7
		1899-12-31 05:00:00	31.7	29.2	34.7	34.7	34.7	31.1	32.4
		1899-12-31 06:00:00	32.4	30.1	35	34.8	34.1	31.1	31.6
		1899-12-31 07:00:00	33.4	31.4	35.4	35.6	33.5	31.3	32.3
		1899-12-31 08:00:00	33.6	31.4	35.7	35.8	33.3	31.4	32.9
		1899-12-31 09:00:00	33.7	31.4	36.1	35.9	34.8	31.5	33.3
		1899-12-31 10:00:00	34.6	32.3	36.6	36.1	34.9	32.9	34.6
		1899-12-31 11:00:00	35.2	33.2	36.6	36.3	35.4	34.2	35.7
		1899-12-31 12:00:00	36.8	35	36.7	36.7	35.7	35.5	35.2
		1899-12-31 13:00:00	36.7	34.8	36.7	36.7	36.8	35.8	34.6
		1899-12-31 14:00:00	36.6	34.6	36.6	37	36.3	35.4	34.5
		1899-12-31 15:00:00	35.7	33.5	36.7	36.6	35.6	34.9	33.8
		1899-12-31 16:00:00	34.8	33	36.4	36.6	35.3	33.7	33.6
		1899-12-31 17:00:00	34.7	32.5	36.1	36.6	35.3	33.1	33.2
		1899-12-31 18:00:00	34.2	31.1	35.4	36.3	34.7	31.6	32.7
		1899-12-31 19:00:00	34.1	31.6	35.3	36.7	35.1	32.3	33.2
		1899-12-31 20:00:00	34.4	32.1	35.6	35.9	34.8	32.9	33.8
		1899-12-31 21:00:00	33.9	31.9	35.3	36	34.8	32.5	33.7
		1899-12-31 22:00:00	33.5	31.8	35.2	36.1	34.7	32.3	33.5
		1899-12-31 23:00:00	33.6	31.7	35.3	36	35.4	32	33.6
	February 8th	1899-12-31	33.6	31.5	34.7	35.9	35	32.4	33.2
		1899-12-31 01:00:00	33.4	31.2	34.9	36.1	34.7	31.6	32.9
		1899-12-31 02:00:00	33.3	30.4	34.8	36	34.3	30.8	32.7
		1899-12-31 03:00:00	32.8	29.9	34.6	35.9	33.8	31.4	32.7
		1899-12-31 04:00:00	32.6	29.3	34.2	35.6	33.5	30.9	32.5
		1899-12-31 05:00:00	32.3	29.2	35.1	35.3	33.2	31.4	32.4
		1899-12-31 06:00:00	32.2	30.3	35	35.8	33.1	30.6	32.3
		1899-12-31 07:00:00	33	31.5	35.4	35.9	33.1	30.9	31.9
		1899-12-31 08:00:00	33.2	31.7	35.8	36.2	33	31.1	32.4
		1899-12-31 09:00:00	34.1	31.9	36.1	36.3	34.1	31.8	32.8
		1899-12-31 10:00:00	35.4	31.9	36.3	36.8	35.3	34.6	35.1
		1899-12-31 11:00:00	36.2	32.9	36.8	36.8	35.4	35.3	35.4
		1899-12-31 12:00:00	37	33.5	36.6	36.8	36.4	35.4	35.6
		1899-12-31 13:00:00	37.4	34.3	36.6	37.1	36.5	34.9	36.5
		1899-12-31 14:00:00	37.8	34.2	37.1	37.1	37	34.3	35.9
		1899-12-31 15:00:00	36.1	33.7	36.9	37	36.1	34.1	35.3
		1899-12-31 16:00:00	35.5	33.1	36.9	36.9	35.6	33.2	34.7
		1899-12-31 17:00:00	35	32.8	36.1	36.5	35.7	32.8	34.9
		1899-12-31 18:00:00	35.1	31.9	35.9	36.1	35.5	33	34.3
		1899-12-31 19:00:00	35.3	32.3	36.1	36	34.7	32.8	33.8
summer (June 5th to 8th, 2015)		measurement time point	cow number
			14065	14023	14074	14018	12089	05152	14052
	June 5th	1899-12-31 20:00:00	33.1	31.7	35.1	35.2	32.8	35.9	33.7
		1899-12-31 21:00:00	33.1	31.7	34.7	35	33.2	35.7	33.6
		1899-12-31 22:00:00	33.7	31.5	34.4	34.5	32.7	35.5	33.5
		1899-12-31 23:00:00	33.1	31.8	34.7	34.9	32.8	35.4	33.3
	June 6th	1899-12-31	33.3	30.8	34.5	34	32.6	35.3	33.4
		1899-12-31 01:00:00	33.8	30.7	34.5	34.7	32.4	35.3	33.7
		1899-12-31 02:00:00	33.5	30.9	35.2	33.4	33	35.3	33.9
		1899-12-31 03:00:00	34.9	32.8	36	34.5	33.3	34.6	34.1
		1899-12-31 04:00:00	37.2	34.5	35.8	35.8	34.2	35.9	35
		1899-12-31 05:00:00	35.6	33.5	35.9	35	34	35.1	34.4
		1899-12-31 06:00:00	36.7	32.8	36	34.8	34.3	33.5	34.8
		1899-12-31 07:00:00	33.4	31.7	34.7	33.9	32.5	34.8	34.2
		1899-12-31 08:00:00	34.5	33.2	35.9	34.3	35.2	35.5	34.6
		1899-12-31 09:00:00	34	33.4	35.2	35	33.8	35.2	33.9
		1899-12-31 10:00:00	36.2	34.5	36.8	35.2	37.5	35.8	36
		1899-12-31 11:00:00	35.6	35.6	36.4	36	36.5	36	35.7
		1899-12-31 12:00:00	36.6	37.8	36.7	37.4	37	36.9	38
		1899-12-31 13:00:00	37.5	37.2	37.1	37.1	37.5	36.2	36.8
		1899-12-31 14:00:00	38.1	37.7	37.5	37.5	36.9	37.2	37.4
		1899-12-31 15:00:00	38.2	38.2	37.6	37.7	37	37.4	37.3
		1899-12-31 16:00:00	38.5	38.2	37.6	37.4	37.1	37.4	36.4
		1899-12-31 17:00:00	38	37.7	37.6	37.2	37.2	37.1	36.1
		1899-12-31 18:00:00	37.4	36.8	37.7	36.9	36.9	37.8	35.8
		1899-12-31 19:00:00	36.2	36	36.4	36	35.8	37	35.6
		1899-12-31 20:00:00	36	35.7	36.5	36.4	35.6	37	36.2
		1899-12-31 21:00:00	36.8	35.7	36.5	35.7	35.8	36.5	36.1
		1899-12-31 22:00:00	37	36.4	36.8	37.1	36.2	36.9	36.6
		1899-12-31 23:00:00	36.3	34.9	36.8	36.1	35.9	36.2	36
	June 7th	1899-12-31	36.8	34.6	36	36.2	35.1	36.7	35.6
		1899-12-31 01:00:00	36.7	33.7	36.7	35	35.1	36.7	35.6
		1899-12-31 02:00:00	36.6	34.4	36.6	36.6	35.3	36.7	35.8
		1899-12-31 03:00:00	35.8	34.9	35.9	36.2	34.5	35.4	35.2
		1899-12-31 04:00:00	36.2	34	35.8	36	34.6	35.6	35
		1899-12-31 05:00:00	37	34.6	36.2	35.9	34.5	35.4	35.2
		1899-12-31 06:00:00	35.5	33.8	35.5	35.1	33.4	36.1	34.7
		1899-12-31 07:00:00	34.9	33.1	35.2	34.5	33.4	35	34.2
		1899-12-31 08:00:00	35	33.5	35.8	35.4	34.1	35.7	34.8
		1899-12-31 09:00:00	34.6	33.2	35.3	34.2	33.5	36.1	34.5
		1899-12-31 10:00:00	35	34.7	35.8	35.1	34.6	36.6	35.4
		1899-12-31 11:00:00	37.3	35.4	36.7	36.4	34.9	36.6	35.9
		1899-12-31 12:00:00	38	36.2	37.3	37.3	37.8	36.9	37
		1899-12-31 13:00:00	36.9	35.6	36.9	36.1	36.8	36.5	36.4
		1899-12-31 14:00:00	36	36.8	37.1	36.7	37.1	36.9	37
		1899-12-31 15:00:00	36.2	37.2	37.5	37.2	36.3	37.2	37
		1899-12-31 16:00:00	35.9	35.7	36.4	36.2	35.7	37.1	36.2
		1899-12-31 17:00:00	36.6	35.5	36.8	36	36	37	36.3
		1899-12-31 18:00:00	35.9	35.2	36.6	36	35.6	37	36.1
		1899-12-31 19:00:00	35.5	34.8	36.2	36.3	35.3	36.8	36
		1899-12-31 20:00:00	35	35.1	36.6	36.1	35.5	37.2	35.7
		1899-12-31 21:00:00	35.8	34.7	36.1	35.4	34.6	36.7	35.2
		1899-12-31 22:00:00	35.6	34.1	36.4	36	34.7	36.8	35.4
		1899-12-31 23:00:00	36	34	36.3	35.3	34.6	36.4	35.2
	June 8th	1899-12-31	35.4	34.2	36.1	36.4	34.5	36.6	35.3
		1899-12-31 01:00:00	34.3	34.9	36	35.1	34.1	36.4	34.9
		1899-12-31 02:00:00	35.9	35.2	36.2	35.3	35.1	36.8	35.5
		1899-12-31 03:00:00	35.9	34	36.3	35.3	34.2	36.7	35.1
		1899-12-31 04:00:00	35.7	33.6	36.3	35.5	34.5	36.5	35.1
		1899-12-31 05:00:00	35.6	33.5	36.1	35.7	34.1	36.3	35
		1899-12-31 06:00:00	35.6	33.4	35.8	35.3	33.6	35.9	34.7
		1899-12-31 07:00:00	33.7	33.6	34.8	34.2	32.8	35.2	34
		1899-12-31 08:00:00	34.8	34.1	35.2	34.9	33.2	35.1	34.4
		1899-12-31 09:00:00	35.4	33.9	35.1	34.4	33.2	36.1	34.4
		1899-12-31 10:00:00	36.2	34.4	35.8	35.1	34.2	36.3	35.1
		1899-12-31 11:00:00	37	35	35.8	35.7	35.6	36.2	35.8
		1899-12-31 12:00:00	38.8	37.1	36.6	36.4	37	36.4	37.2
		1899-12-31 13:00:00	37.7	35.5	36.8	35.9	36.6	37	36.5
		1899-12-31 14:00:00	37.7	37.2	36.9	36.3	35.5	36.4	36.7
		1899-12-31 15:00:00	37.1	35.6	37.1	35.6	35.6	36.6	36.2
		1899-12-31 16:00:00	34.6	33.2	35.4	34.8	33.5	36.3	35.3
		1899-12-31 17:00:00	34.4	33.1	35.4	34.7	33.1	35.6	34.5
		1899-12-31 18:00:00	33.9	33	35.1	34.8	33.1	36.8	34
		1899-12-31 19:00:00	34.3	33.5	35	35.1	33.3	36.6	34.2
autumn (October 5th to 8th, 2015)		measurement time point	cow number
			13077	13036	13002	13006	13032	13024	13058
	October 5th	1899-12-31 20:00:00	34.1	32.9	33.7	36.1	33.1	34.6	33.2
		1899-12-31 21:00:00	34.4	33.3	33.9	36.3	33.7	34.1	33.9
		1899-12-31 22:00:00	34.8	32.8	33.4	35.9	33.5	33.9	33.4
		1899-12-31 23:00:00	34.1	33.3	33	36.5	33.6	33.9	34.1
	October 6th	1899-12-31	32.7	32.7	33.5	36.6	32.8	33.9	33.5
		1899-12-31 01:00:00	32.6	33	34	35.4	32.5	33.7	32.8
		1899-12-31 02:00:00	32.2	32.7	33.8	35.1	33.2	33.7	33.3
		1899-12-31 03:00:00	33.4	32	34.1	35.5	33.2	33.8	32.6
		1899-12-31 04:00:00	33.6	31.7	33.3	34.5	32.3	33.3	32.6
		1899-12-31 05:00:00	33.6	31.9	33.2	33.8	32.2	33.4	33.6
		1899-12-31 06:00:00	31.9	32.1	32.5	34.1	32.3	32.7	32.3
		1899-12-31 07:00:00	31.8	31.9	33	34.7	31.8	32.4	31.2
		1899-12-31 08:00:00	31.6	33.1	33.5	34.2	32.3	33.3	31.8
		1899-12-31 09:00:00	32.5	33.5	34.4	34.5	32.7	34.2	32.3
		1899-12-31 10:00:00	32.8	33.4	34.7	35.6	33.5	35.5	33.2
		1899-12-31 11:00:00	33.6	34.3	36.1	36.6	34.7	35.7	34.9
		1899-12-31 12:00:00	34.5	35.5	36.3	37.6	35.1	35.7	35.8
		1899-12-31 13:00:00	35.7	37.1	37.9	38.2	36.1	35.8	36.2
		1899-12-31 14:00:00	36.3	37.6	37.2	37.1	37	36.3	37.7
		1899-12-31 15:00:00	37.1	36.3	36.1	36.7	36.8	37.1	36.3
		1899-12-31 16:00:00	37.4	35.5	35.2	36.5	36.2	36.3	34.8
		1899-12-31 17:00:00	35.7	35	34.6	36.4	35.2	34.8	34.1
		1899-12-31 18:00:00	34.1	33.6	34	35.6	34.1	34.6	34.2
		1899-12-31 19:00:00	34.3	33.9	33.9	35.8	33.6	34	34.5
		1899-12-31 20:00:00	34	33.5	34.3	35.7	33	34.5	34
		1899-12-31 21:00:00	33.2	33.7	34.1	36	32.8	35.2	34.1
		1899-12-31 22:00:00	34	33	33.6	36.1	33.6	34.4	34.4
		1899-12-31 23:00:00	34.6	33.6	34.1	36.7	33.4	34.7	34.4
	October 7th	1899-12-31	33.9	33.5	33.4	36.1	32.9	34.1	33.8
		1899-12-31 01:00:00	33.1	33.2	33	35.6	32.3	33.4	33.4
		1899-12-31 02:00:00	33.1	32.9	33.8	35.2	32.5	34	33.8
		1899-12-31 03:00:00	34.1	32.5	33	34.8	32.6	33.6	34.3
		1899-12-31 04:00:00	34	32.5	33.6	34.1	32.7	33.5	33.5
		1899-12-31 05:00:00	33.5	32	33.1	34	31.9	32.8	33
		1899-12-31 06:00:00	33.4	32.4	33.1	33.5	32.6	33.3	32.8
		1899-12-31 07:00:00	32.8	31.3	32.4	34.4	32.7	32.7	33.1
		1899-12-31 08:00:00	33.1	31.1	33.3	35.3	33.1	32.9	32.6
		1899-12-31 09:00:00	33.6	32.9	33.5	35	34.6	34.2	32
		1899-12-31 10:00:00	33.7	34.4	34.8	35.5	34.9	35	33.2
		1899-12-31 11:00:00	35.7	34.4	35.2	35.9	35.4	36.1	34.4
		1899-12-31 12:00:00	36	35	35.9	36.5	36.1	35.8	35.3
		1899-12-31 13:00:00	36.8	35.5	36.5	37.4	37	36.1	36.2
		1899-12-31 14:00:00	37.5	36.4	37.5	37.8	37.5	36.4	37.4
		1899-12-31 15:00:00	36.1	37	37.2	37.1	36.4	36.8	37.8
		1899-12-31 16:00:00	34.2	35.4	36.5	36.8	35.3	36.5	36.5
		1899-12-31 17:00:00	33.6	33.8	35.4	36.9	34.7	35.7	35.5
		1899-12-31 18:00:00	32.8	32.9	35.2	36.2	33.2	34.9	35.2
		1899-12-31 19:00:00	33.6	33.4	34.5	36	33.5	34.4	34.7
		1899-12-31 20:00:00	34.8	34	33.7	35.8	33.3	33.7	34.2
		1899-12-31 21:00:00	34.7	34.3	33.1	36	32.8	34.2	34.5
		1899-12-31 22:00:00	34.8	33.5	33.6	36.4	33	34.2	34.8
		1899-12-31 23:00:00	34.2	32.7	33.5	36.1	33.7	34.5	34
	October 8th	1899-12-31	33.4	32.8	33	36.4	32.3	34.1	34.2
		1899-12-31 01:00:00	33.3	32.4	32.9	36	32.7	34	34.2
		1899-12-31 02:00:00	33.4	33.2	33.3	35.6	31.8	34.2	33.8
		1899-12-31 03:00:00	33.1	32	33.4	35.3	32.2	34.4	33.6
		1899-12-31 04:00:00	33.3	31.8	33.6	35.1	33.1	34.1	33.5
		1899-12-31 05:00:00	33.4	31.5	33.2	34.3	32.4	33.5	33.5
		1899-12-31 06:00:00	32.6	31.5	32.6	34.1	32.2	33.4	33
		1899-12-31 07:00:00	33.2	31.7	32.1	34	31.8	33	32.4
		1899-12-31 08:00:00	32.7	32.3	32.8	34	31.6	33.3	32.9
		1899-12-31 09:00:00	32.5	32.8	32.4	35.2	32	34	33.6
		1899-12-31 10:00:00	34.7	33.6	33.6	36	32.7	34.3	34.4
		1899-12-31 11:00:00	35	34.9	34.5	36.8	33.6	34.6	34.8
		1899-12-31 12:00:00	36.5	36.5	35.8	37.3	34.6	35.4	35.9
		1899-12-31 13:00:00	36.1	37.3	36.5	37.6	35.1	36.4	36.5
		1899-12-31 14:00:00	36.9	37.8	37.6	36.8	36.9	37.6	36.8
		1899-12-31 15:00:00	35.6	35.9	36.8	36.4	36.7	36.6	36.7
		1899-12-31 16:00:00	34.5	34.9	35.6	36.2	35.3	35.9	36
		1899-12-31 17:00:00	33	34.5	34.5	36.2	34.7	35.1	35
		1899-12-31 18:00:00	32.6	33.4	33.4	36	34.4	34.3	34
		1899-12-31 19:00:00	33	34	34	36.2	34	34.5	34.3

## Sheet: rectal temperature of cows
winter (February 5th to 8th, 2015)		measurement time point	cow number
			0112	0198	0116	0196	0184	0150	0154
	February 5th	1899-12-31 20:00:00	38.6	38.4	38.6	38.7	38.6	38.4	38.7
		1899-12-31 22:00:00	38.6	38.3	38.6	38.6	38.5	38.5	38.7
	February 6th	1899-12-31	38.5	38.3	38.6	38.6	38.5	38.4	38.6
		1899-12-31 02:00:00	38.5	38.2	38.5	38.6	38.6	38.2	38.6
		1899-12-31 04:00:00	38.4	38	38.3	38.5	38.5	38.1	38.5
		1899-12-31 06:00:00	38.3	38.2	38.4	38.5	38.2	38.2	38.4
		1899-12-31 08:00:00	38.3	38.3	38.5	38.7	38.3	38.1	38.4
		1899-12-31 10:00:00	38.6	38.3	38.6	38.8	38.5	38.4	38.6
		1899-12-31 12:00:00	38.8	38.8	38.7	39.2	38.9	38.6	38.8
		1899-12-31 14:00:00	39.1	38.5	38.9	39.1	38.6	38.9	38.9
		1899-12-31 16:00:00	38.9	38.4	38.7	38.9	38.8	38.6	38.8
		1899-12-31 18:00:00	38.8	38.4	38.6	38.7	38.7	38.5	38.6
		1899-12-31 20:00:00	38.6	38.3	38.7	38.2	38.5	38.4	38.8
		1899-12-31 22:00:00	38.5	38.3	38.8	38.7	38.4	38.5	38.7
	February 7th	1899-12-31	38.6	38.2	38.8	38.6	38.6	38.5	38.7
		1899-12-31 02:00:00	38.6	38	38.6	38.5	38.6	38.3	38.5
		1899-12-31 04:00:00	38.5	37.8	38.4	38.4	38.5	38.3	38.6
		1899-12-31 06:00:00	38.4	38.1	38.5	38.4	38.4	38.2	38.4
		1899-12-31 08:00:00	38.3	38.1	38.6	38.6	38.3	38.2	38.4
		1899-12-31 10:00:00	38.7	38.2	38.7	38.7	38.5	38.6	38.6
		1899-12-31 12:00:00	38.6	38.6	38.9	38.9	38.7	38.7	39
		1899-12-31 14:00:00	38.9	38.4	39.1	38.9	39.1	38.8	39.1
		1899-12-31 16:00:00	38.8	38.4	38.8	38.8	38.7	38.6	38.8
		1899-12-31 18:00:00	38.7	38.5	38.8	38.6	38.5	38.5	38.7
		1899-12-31 20:00:00	38.7	38.2	38.6	38.8	38.4	38.3	38.7
		1899-12-31 22:00:00	38.7	38.3	38.7	38.7	38.5	38.5	38.6
	February 8th	1899-12-31	38.6	38.1	38.6	38.6	38.6	38.5	38.7
		1899-12-31 02:00:00	38.7	38.1	38.7	38.6	38.3	38.2	38.6
		1899-12-31 04:00:00	38.4	37.9	38.4	38.4	38.3	38.3	38.6
		1899-12-31 06:00:00	38.5	38.2	38.6	38.5	38	38.3	38.5
		1899-12-31 08:00:00	38.4	38.1	38.5	38.6	38.1	38.2	38.5
		1899-12-31 10:00:00	38.7	38.4	38.8	38.9	38.5	38.5	38.9
		1899-12-31 12:00:00	38.8	38.7	38.8	39.2	38.9	38.8	39.1
		1899-12-31 14:00:00	39	38.3	39	39	39.3	38.8	39.3
		1899-12-31 16:00:00	38.6	38.4	38.9	38.7	38.8	38.5	39.1
		1899-12-31 18:00:00	38.7	38.3	38.8	38.5	38.7	38.6	38.9
		1899-12-31 20:00:00	38.6	38.3	38.8	38.4	38.5	38.4	38.6
summer (June 5th to 8th, 2015)		measurement time point	cow number
			14065	14023	14074	14018	12089	05152	14052
	June 5th	1899-12-31 20:00:00	38.3	38.6	38.4	38.5	38.5	38.5	38.4
		1899-12-31 22:00:00	38.2	38.7	38.3	38.4	38.4	38.5	38.5
	June 6th	1899-12-31	38.1	38.5	38.3	38.5	38.5	38.4	38.4
		1899-12-31 02:00:00	38.1	38.3	38.4	38.3	38.4	38.3	38.2
		1899-12-31 04:00:00	38.4	38.3	38.3	38.4	38.5	38.5	38.3
		1899-12-31 06:00:00	38.2	38.2	38.3	38.3	38.3	38.3	38.2
		1899-12-31 08:00:00	38.1	38.2	38.2	38.2	38.4	38.2	38.2
		1899-12-31 10:00:00	38.4	38.3	38.3	38.4	38.6	38.4	38.4
		1899-12-31 12:00:00	38.6	38.5	38.5	38.4	38.6	38.6	38.6
		1899-12-31 14:00:00	38.7	38.6	38.7	38.7	38.7	38.7	38.7
		1899-12-31 16:00:00	38.7	38.7	38.6	38.8	38.8	38.6	38.7
		1899-12-31 18:00:00	38.6	38.5	38.6	38.7	38.7	38.7	38.7
		1899-12-31 20:00:00	38.4	38.5	38.4	38.6	38.5	38.6	38.5
		1899-12-31 22:00:00	38.5	38.7	38.5	38.7	38.6	38.6	38.6
	June 7th	1899-12-31	38.3	38.5	38.6	38.6	38.7	38.4	38.6
		1899-12-31 02:00:00	38.3	38.3	38.4	38.5	38.5	38.4	38.4
		1899-12-31 04:00:00	38.3	38.2	38.5	38.6	38.5	38.3	38.4
		1899-12-31 06:00:00	38.2	38.1	38.3	38.4	38.4	38.4	38.2
		1899-12-31 08:00:00	38.2	38.2	38.4	38.3	38.4	38.3	38.2
		1899-12-31 10:00:00	38.6	38.4	38.5	38.3	38.5	38.5	38.4
		1899-12-31 12:00:00	38.8	38.7	38.6	38.5	38.6	38.5	38.5
		1899-12-31 14:00:00	38.8	38.7	38.6	38.6	38.8	38.7	38.6
		1899-12-31 16:00:00	38.7	38.6	38.5	38.7	38.7	38.7	38.5
		1899-12-31 18:00:00	38.8	38.8	38.6	38.7	38.7	38.8	38.6
		1899-12-31 20:00:00	38.5	38.7	38.5	38.6	38.5	38.6	38.5
		1899-12-31 22:00:00	38.4	38.7	38.6	38.5	38.6	38.6	38.5
	June 8th	1899-12-31	38.3	38.6	38.5	38.5	38.4	38.5	38.6
		1899-12-31 02:00:00	38.5	38.4	38.4	38.6	38.4	38.3	38.4
		1899-12-31 04:00:00	38.4	38.5	38.5	38.4	38.5	38.4	38.5
		1899-12-31 06:00:00	38.2	38.3	38.3	38.3	38.3	38.3	38.4
		1899-12-31 08:00:00	38.4	38.1	38.3	38.3	38.3	38.3	38.3
		1899-12-31 10:00:00	38.5	38.2	38.5	38.4	38.4	38.3	38.4
		1899-12-31 12:00:00	38.8	38.5	38.4	38.6	38.6	38.4	38.5
		1899-12-31 14:00:00	38.7	38.5	38.6	38.5	38.6	38.7	38.7
		1899-12-31 16:00:00	38.5	38.7	38.5	38.6	38.5	38.6	38.8
		1899-12-31 18:00:00	38.6	38.7	38.3	38.6	38.5	38.6	38.7
		1899-12-31 20:00:00	38.4	38.6	38.5	38.6	38.4	38.7	38.6
autumn (October 5th to 8th, 2015)		measurement time point	cow number
			13077	13036	13002	13006	13032	13024	13058
	October 5th	1899-12-31 20:00:00	38.5	38.3	38.6	38.5	38.4	38.5	38.5
		1899-12-31 22:00:00	38.3	38.2	38.4	38.4	38.5	38.4	38.4
	October 6th	1899-12-31	38.4	38.1	38.2	38.3	38.3	38.5	38.2
		1899-12-31 02:00:00	38.2	38.1	38.3	38.4	38.3	38.3	38.3
		1899-12-31 04:00:00	38.3	38.4	38.5	38.3	38.3	38.4	38.3
		1899-12-31 06:00:00	38.2	38.2	38.3	38.1	38.2	38.3	38.2
		1899-12-31 08:00:00	38.2	38.3	38.2	38.2	38.1	38.1	38.1
		1899-12-31 10:00:00	38.3	38.4	38.4	38.3	38.4	38.5	38.3
		1899-12-31 12:00:00	38.4	38.6	38.5	38.4	38.5	38.3	38.3
		1899-12-31 14:00:00	38.7	38.8	38.7	38.7	38.6	38.7	38.6
		1899-12-31 16:00:00	38.8	38.9	38.8	38.6	38.9	38.8	38.8
		1899-12-31 18:00:00	38.7	38.6	38.6	38.5	38.7	38.7	38.6
		1899-12-31 20:00:00	38.5	38.3	38.5	38.5	38.5	38.6	38.4
		1899-12-31 22:00:00	38.5	38.5	38.6	38.4	38.3	38.4	38.4
	October 7th	1899-12-31	38.4	38.4	38.5	38.3	38.4	38.5	38.3
		1899-12-31 02:00:00	38.4	38.2	38.5	38.2	38.3	38.3	38.2
		1899-12-31 04:00:00	38.3	38.3	38.4	38.3	38.3	38.3	38.4
		1899-12-31 06:00:00	38.3	38.3	38.3	38.4	38.2	38.4	38.3
		1899-12-31 08:00:00	38.2	38.1	38.3	37.9	38.2	37.9	38
		1899-12-31 10:00:00	38.4	38.3	38.5	37.9	38.4	38.6	38.4
		1899-12-31 12:00:00	38.5	38.4	38.5	38.3	38.6	38.5	38.6
		1899-12-31 14:00:00	38.6	38.6	38.6	38.5	38.7	38.8	38.7
		1899-12-31 16:00:00	38.7	38.8	38.7	38.7	38.9	39.1	38.8
		1899-12-31 18:00:00	38.5	38.6	38.6	38.6	38.7	38.7	38.5
		1899-12-31 20:00:00	38.5	38.6	38.5	38.5	38.6	38.6	38.4
		1899-12-31 22:00:00	38.6	38.5	38.4	38.3	38.4	38.5	38.5
	October 8th	1899-12-31	38.4	38.5	38.5	38.3	38.4	38.4	38.3
		1899-12-31 02:00:00	38.3	38.4	38.4	38.2	38.2	38.3	38.2
		1899-12-31 04:00:00	38.2	38.3	38.3	38.2	38.3	38.2	38.2
		1899-12-31 06:00:00	38.2	38.2	38.2	38.3	37.9	38.1	38
		1899-12-31 08:00:00	38	38.2	38.1	38.2	38.1	37.9	38.1
		1899-12-31 10:00:00	38.3	38.3	38.3	38.4	38.3	38.2	38.4
		1899-12-31 12:00:00	38.4	38.4	38.5	38.6	38.5	38.5	38.6
		1899-12-31 14:00:00	38.7	38.6	38.6	38.7	38.6	38.6	38.7
		1899-12-31 16:00:00	38.6	38.7	38.7	38.6	38.7	38.6	38.5
		1899-12-31 18:00:00	38.5	38.6	38.5	38.5	38.5	38.4	38.4
		1899-12-31 20:00:00	38.6	38.5	38.5	38.6	38.4	38.5	38.6
